# Supplementary material for: The role of veterinary diagnostic laboratories during COVID-19 response in the United States
Source: PLoS One. 2024 Jun 25;19(6):e0303019. doi: 10.1371/journal.pone.0303019 (PMC11198799; doi:10.1371/journal.pone.0303019)
Supplement: S3 File — (CSV) [file pone.0303019.s003.csv]

Q3	Q29	Q30	Q31	Q32	Q33	Q34	Q3	Q4	Q35	Q37	Q38	Q36	Q39	Q39_2_TEXT	Q53	Q53_3_TEXT	Q40_1	Q40_2	Q40_3	Q40_3_TEXT	Q41	Q41_3_TEXT	Q42	Q44	Q45_1	Q45_2	Q45_2_TEXT	Q46	Q23_1	Q23_2	Q23_3	Q23_4	Q23_4_TEXT	Q47	Q47_3_TEXT	Q48	Q25	Q25_3_TEXT	Q49	Q24	Q24_3_TEXT	Q50	Q52	Q52_3_TEXT	Q21	Q12	Q22	Q13	Q17
What is your name?	What is your position title?	What was/is your role in SARS-CoV-2 testing at your institution?	What is the name of your institution?	Please briefly describe the organizational structure of your animal health diagnostic laboratory (e.g. state funded institution separate from a university or college, unit within a college of veterinary medicine, other structure).	To whom does your diagnostic laboratory director report?	Is your laboratory part of the National Animal Health Laboratory Network?	Did your institution conduct animal SARS-CoV-2 testing?	Did your institution conduct human SARS-CoV-2 testing (either diagnostic or screening tests)?	For animal SARS-CoV-2 testing, what species did your institution test?	For animal SARS-CoV-2 testing, when did your institution begin testing?	For animal SARS-CoV-2 testing, when did your institution end testing? Please enter "ongoing" if testing is still being offered.	For animal SARS-CoV-2 testing, how many total animals did your institution test, from the beginning of testing through March 31, 2023?	For animal SARS-CoV-2 testing, what type of SARS-CoV-2 tests did your institution perform? - Selected Choice	For animal SARS-CoV-2 testing, what type of SARS-CoV-2 tests did your institution perform? - Other (Explain) - Text	For animal SARS-CoV-2 testing, did your laboratory perform viral nucleic acid sequencing to gather genotypic information about the viral variants? - Selected Choice	For animal SARS-CoV-2 testing, did your laboratory perform viral nucleic acid sequencing to gather genotypic information about the viral variants? - Other (Explain) - Text	For human SARS-CoV-2 testing, who was testing conducted for? Select all that apply. - Selected Choice - University population	For human SARS-CoV-2 testing, who was testing conducted for? Select all that apply. - Selected Choice - General community	For human SARS-CoV-2 testing, who was testing conducted for? Select all that apply. - Selected Choice - Other (Explain)	For human SARS-CoV-2 testing, who was testing conducted for? Select all that apply. - Other (Explain) - Text	For human SARS-CoV-2 testing, did your institution require testing for the university community? - Selected Choice	For human SARS-CoV-2 testing, did your institution require testing for the university community? - Other (Explain) - Text	Please briefly describe this testing requirement.	For human SARS-CoV-2 testing, please describe the reasons that your laboratory performed testing (e.g., providing university or regional COVID-19 testing capacity, tracking variants, research purposes only).	For human SARS-CoV-2 testing, what type of SARS-CoV-2 tests did your institution perform? - Selected Choice - RT-PCR	For human SARS-CoV-2 testing, what type of SARS-CoV-2 tests did your institution perform? - Selected Choice - Other (Explain)	For human SARS-CoV-2 testing, what type of SARS-CoV-2 tests did your institution perform? - Other (Explain) - Text	If RT-PCR was used, which target genes were used in the RT-PCR test?	For human SARS-CoV-2 testing, which sample types were tested? Select all that apply. - Selected Choice - Saliva	For human SARS-CoV-2 testing, which sample types were tested? Select all that apply. - Selected Choice - Nasopharyngeal swab	For human SARS-CoV-2 testing, which sample types were tested? Select all that apply. - Selected Choice - Anterior nares swab	For human SARS-CoV-2 testing, which sample types were tested? Select all that apply. - Selected Choice - Other (Explain)	For human SARS-CoV-2 testing, which sample types were tested? Select all that apply. - Other (Explain) - Text	For human SARS-CoV-2 testing, was your laboratory responsible for sample collection? - Selected Choice	For human SARS-CoV-2 testing, was your laboratory responsible for sample collection? - Other (Explain) - Text	Please describe how sample collection was performed (e.g. self-collection, observed testing stations, etc).	For human SARS-CoV-2 testing, were samples pooled for testing? - Selected Choice	For human SARS-CoV-2 testing, were samples pooled for testing? - Other (Explain) - Text	Please describe your institution’s pooling methodology.	For human SARS-CoV-2 testing, was automation or robotics used to achieve and/or increase testing capacity? - Selected Choice	For human SARS-CoV-2 testing, was automation or robotics used to achieve and/or increase testing capacity? - Other (Explain) - Text	Please describe your institution’s automation or robotics methodology.	For human SARS-CoV-2 testing, did your laboratory perform viral nucleic acid sequencing to gather genotypic information about the viral variants? - Selected Choice	For human SARS-CoV-2 testing, did your laboratory perform viral nucleic acid sequencing to gather genotypic information about the viral variants? - Other (Explain) - Text	For human SARS-CoV-2 testing, when did your institution begin testing?	For human SARS-CoV-2 testing, when did your institution end testing? Please enter “ongoing” if testing is still being performed.	For human SARS-CoV-2 testing, how many people could be tested per day at highest capacity?	For human SARS-CoV-2 testing, how many total samples did your institution test from the beginning of testing to March 31, 2023?	For human SARS-CoV-2 testing, how long did it typically take to return test results?
				Our diagnostic laboratory is partially funded by [STATE NAME] and is a service unit within the College of Veterinary Medicine	College Dean. Also works closely with the [STATE DEPARTMENT OF AGRICULTURE NAME]	Yes	Yes	Yes	domestic cats and dogs, lions and tigers kept in zoos, deer, farm animals	February 2020	ongoing		RT-PCR		Yes		University population	General community, surrounding countries			Yes		Students, staff and faculty were sampled 1x per week or 2x per week depending on their risk category.	Required university testing program and to provide capacity for testing in our county and neighboring county. Sequencing was done to provide information to the local health department.	RT-PCR			Most assays were done using an assay detecting two N genes (Tetracore). Some testing was an assay with ORF, N and S genes	Saliva	Nasopharyngeal swab	Anterior nares swab			Yes		Observed self-collection using anterior nares swabs at dedicated campus testing sites. Sample collection was definitely anterior nares swabs. Also used some self-collected saliva samples.	Yes		Samples were pooled in groups of 5. Positive pools were deconvoluted and individual samples retested.	Yes		Biomek robots were used to pool samples and also for filling tubes with viral transport media.	Yes		August 18, 2020	February 28, 2023	10,000	2,079,685	24-36 hours
				[STATE VETERINARY DIAGNOSTIC LABORATORY NAME], within the College of Veterinary Medicine	Dean of the College of Veterinary Medicine	Yes	Yes	Yes	Cat, dog, guinea pig, ermine, ferret, camel, river otter, moose, weasels, bobcat, skunk, beaver, lion, lynx, wallaby, snow leopard, wolf, buffalo, panther, sugar glider, pig, muskrat, reindeer	03/24/2020	ongoing	750	RT-PCR		No		University population	General community			Other (Explain)	some populations like athletes		providing university or regional COVID-19 testing capacity	RT-PCR			RdRp gene, ORF1, S-gene, N-gene		Nasopharyngeal swab	Anterior nares swab			No			No			Yes		Magnetic particle processors (ThermoFisher KingFisher Flex) for nucleic acid extraction	No		7/7/20	6/4/21	800 or 1600	80,134	From arrival at lab, 4-8 hours
				Separate state funding, but housed and administered by university	Chancellor (delegated to Dean) and Board of Directors	Yes	Yes	Yes	Cats, dogs, camels, exotics, mink, cattle	April, 2020	ongoing	1000? Contact me if you need an exact number.	RT-PCR		No		University population				Yes		Faculty tested once a week. Students tested every 72 hours. Currently there is a surveillance program for 500 people, tested once a week.	Provided university testing capacity, research, and surveillance	RT-PCR			CDC approved assay through Thermo, then LDT. N1 and N2			Anterior nares swab			No			No			Yes		automated liquid handling for 384 PCR assay with I5Span8. Other automated liquid handlers. Automated data uploads.	No		August 2020	Campus wide, May 2022. Surveillance ends May 2023	4000 at our laboratory.	450,000	Same day. &lt;24 hours for overnight samples
				[STATE NAME] Animal Disease Diagnostic Laboratory (LADDL; NAHLN Level 1) affiliated with the School of Veterinary Medicine. Partially funded by [STATE NAME].	The Dean	Yes	Yes	Yes	Dogs, Cats, African Lions, Bears, Cougar, Ferret, Giraffe, Maned wolf, Sea lion and Sugar Glider	4/8/2020	Ongoing	90	RT-PCR		No		University population				Yes		Specimens were collected through the [UNIVERSITY NAME] Student Health Center, Iff illness presented	To help the student center to get test results with a quicker turnaround time, Providing univeristy testing capacity	RT-PCR			spike (S), nucleocapsid (N), and Orf1ab (ORF1ab)	Saliva	Nasopharyngeal swab	Anterior nares swab			No			No			Yes		Automatic nucleic acid extraction and pipetting (setting up the real-time RT-PCR reactions. Kingfisher Flex, epMotion 5073mc MultiCon	No		9/23/2020	Ongoing	800 real-time RT-PCR reactions/day OR 384	6,215 OR 6049	12-24 hours
				The [LABORATORY NAME] is funded by the university. I stood upon the [LABORATORY DIVISION NAME] as an earning unit for the [LABORATORY NAME] (in support of microbial metagenomics), and then the pandemic hit. We proposed that the [LABORATORY NAME] do SARS-CoV-2 testing for the university, stood up a CLIA license, and were off to the races.	The technical director of the [LABORATORY NAME] reports to me ([LABORATORY NAME] director). Note that we are not formally affiliated with the clinical diagnostic lab in the College of Veterinary Medicine, Medicine or the state Animal Diagnostic Disease Laboratory. We are an Institute earning unit, headed by a veterinarian (the [LABORATORY NAME] Director) and we stepped up to the plate.	No	Yes	Yes	The [LABORATORY NAME] was the first to identify white tailed deer as a reservoir (subject of a Nature paper [LINK REDACTED]). This was part of a broad surveillance program funded by the [LABORATORY NAME] that included companion animal species (dogs and cats), production animals (cattle and swine), and wildlife (primarily white tailed deer and mink)	Autumn 2020, with sequence analyses beginning in January 2021.	Ongoing in white tailed deer (demonstrating that Delta lineage is still present in deer despite disappearance in the human population)	I don't have that figure readily available but can provide with follow-up (need to do a data dive).	Other (Explain)	genome wide sequence analysis of RT-PCR samples	Yes		University population	General community	Other (Explain)	General community was through wastewater analysis (and dust)	Yes		We have a student community of 60,000 and there was a requirement to cover one third of this population on a weekly basis for the 2020/2021 academic year. Requirements became more relaxed once vaccines became available.	Medical center testing capacity could not meet the need (in terms of capacity) and were not positioned to develop new testing modalities that have included wastewater and dust.	RT-PCR	Other (Explain)	Saliva Direct RT-PCR followed by genome-wide sequence analysis of positive samples (we established an IRB approved biorepository)	N1	Saliva		Anterior nares swab			No			No			No			Yes		August 2020	Spring 2022 (Mid-May)	5,823 per day (March 2021)	&gt; 850,000	4.5h from receipt of sample in the lab to report out
				state funded and linked to Land Grant University as part of the [AGRICULTURE RESEARCH FACILITY]	[DIRECTOR NAME]	Yes	No	Yes	NA	NA	NA	NA			No		University population				No			Assisted [STATE DEPARTMENT OF HEALTH NAME], University population we tested needed fast turnaround	RT-PCR			ORF1ab, N, S		Nasopharyngeal swab		Other (Explain)	OP	No			No			No			No		November 2020	December 2021	~400	~8,500	same day or next day
				Unit within School of Veterinary Medicine and Biomedial Sciences	Department head of School	Yes	Yes	Yes	All, too many to list	Fall 2020	Ongoing	3,600	RT-PCR		Other (Explain)	If low Ct we sent to collaborators for sequencing	University population				Yes		It's complex but basically there was some level of testing required for individuals on campus	University testing capacity	RT-PCR			N1	Saliva					No			No			Yes		WE used Tecan 780 instruments for sample processing	Other (Explain)	Collaborating labs at the state level did this testing	December 2020	January 2023	4500	&gt;300,000	&lt;24 hours
				Partially State funded but housed within a semi-State University.	Dean of our College	Yes	No	Yes	NA	NA	NA	NA	Other (Explain)	NA	Other (Explain)	NA	University population				Yes		At first, anyone coming to campus required regular testing. During the post-vaccine period, those that were not fully vaccinated needed to be tested weekly. Testing was always available to any member of the [UNIVERSITY NAME] community that wanted/needed a test.	We were the only lab on campus that had experience with handling/testing large numbers of diagnostic samples. We had the equipment, infrastructure, connections and staff to quickly get up and running. Also, the only coronavirologist on campus (that I know of)		Other (Explain)	real time RT-PCR		Saliva					Other (Explain)	Sort of. I had to see what supplies I could get my hands on to establish our collection protocol. Beyond that, someone else handled the logistics of collection.		Other (Explain)	Contemplated it but a number of reasons never did.		Other (Explain)	Extraction (KingFisher) and handling of extraction reagents		Other (Explain)	We did not but provided them to the State for sequencing. We did track assay failures within the test to detect a shift in circulating strains.	Validated during Spring/Summer of 2020......testing began during the Fall of 2020.	May 2022	3000	146,250.......not that we were counting!	99% in 4hrs but 12hr max (end of day "problem" samples that failed internal QC)
				Sate-support laboratory within a college of veterinary medicine	Dean of the College of Veterinary Medicine	Yes	Yes	Yes	dogs, cats	04/01/2020	Ongoing	24	RT-PCR		No			General community			No			Providing state-wide COVID-19 testing capacity	RT-PCR			N gene, ORF 1ab, and S gene		Nasopharyngeal swab	Anterior nares swab			No			No			Yes		Use of Kingfisher flex for nucleic extraction and Integra pipetting system	Yes		04/01/2020	09/03/2020	2200	111093	1 day
				University within College of Vetmed	Dean of CVM	Yes	No	No
				state funded agency but part of the [UNIVERSITY NAME] system	Vice Chancellor for [AGRICULTURE PROGRAM NAME]	Yes	Yes	Yes	domestic dog, domestic cat, exotic/zoo cat, ferret, otter, cervid, horse, pig	April 2020	ongoing	144	RT-PCR		No			General community			No			To increase capacity for testing in local communities of [LOCAL COMMUNITY NAMES]	RT-PCR			Used the TaqPath COVID-19 Combo Kit (ThermoFisher)		Nasopharyngeal swab				No			No			No			No		May 2020	October 2022	300	76000	24 hours
				State funded, within state Department of Agriculture	Director of the [STATE DEPARTMENT OF AGRICULTURE NAME]	Yes	Yes	No	felines, canines, other mammals (very few)		ongoing		RT-PCR		No
				Federally funded institution separate from a university or college	To Center Director	Yes	Yes	No	Various mammalian species; wildlife	Early in pandemic	Ongoing		RT-PCR		Other (Explain)	We did not detect SARS-CoV-2 from any free-ranging wildlife specimens			Other (Explain)	Did not conduct human SARS-CoV-2 testing				Did not perform human SARS-CoV-2 testing		Other (Explain)	did not perform					Other (Explain)	Did not perform human SARS-CoV-2 testing	Other (Explain)	Did not perform human SARS-CoV-2 testing		Other (Explain)	Did not perform human SARS-CoV-2 testing		Other (Explain)	Did not perform human SARS-CoV-2 testing		Other (Explain)	Did not perform human SARS-CoV-2 testing	N/A	N/A	N/A	N/A	N/A
				State Funded through the [STATE DEPARTMENT OF AGRICULTURE NAME]	State Veterinarian	Yes	Yes	No	feline, canine, primate	September 2020	March 2023	9	RT-PCR		No
				Within the College of Vet Med at the [UNIVERSITY NAME]	Dean of the College of Vet Med	Yes	Yes	Yes	canine, feline, non human primates, cervids,	June, 2020	Ongoing	~350	RT-PCR		No			General community			No			We supported the medical school for a few weeks while they were renovating space and gearing up for more capacity. We performed the nucleic acid extraction part of the procedure on human samples for a few weeks in the summer of 2020. We did not perform the real-time PCR portion of the procedure, nor did we report results.	RT-PCR			We did not perform the RT-PCR. Just the nucleic acid extraction.		Nasopharyngeal swab				No			No			Yes		We used Kingfishers for magnetic bead extraction.	No		July 2020	July 2020	N/A	N/A	N/A
				Unit within the [UNIVERSITY NAME] College of Veterinary Medicine, with some input from the [STATE DEPARTMENT OF AGRICULTURE NAME]	[LABORATORY NAME] Director reports to the [LABORATORY DIRECTOR NAME], who in turn reports to both the Dean of the CVM and the State Veterinarian	Yes	Yes	Yes	dogs, cats, raccoons, possums, deer	June 2020	ongoing	446	RT-PCR		No				Other (Explain)	We performed testing for local hospitals and clinics -- patient testing and medical employee surveillance.	No			We provided regional COVID-19 testing capacity. We gave our clients a much better turnaround time than they could obtain at other labs.	RT-PCR			S,N, ORF1AB	Saliva	Nasopharyngeal swab	Anterior nares swab			No			No			No			No		July 27, 2020	April 2022	About 550	43,498	24-48 hrs
				Unite within a college of veterinary medicine	the dean	Yes	Yes	Yes
				Separate from veterinary school		Unsure	No	No
				Unit with a college of vet med	Dean	Yes	No	No
				Unit within college	Assoc. Dean for Clinical Services	No	No	No
				Government - part of the [STATE DEPARTMENT OF AGRICULTURE NAME]	Deputy Commissioner	Yes	Yes	No	Dog, Cat, Ferret, Hamster, Tiger, Gorilla, Gibbon, Chimpanzee, Civet	8/24/2020	Ongoing	15	RT-PCR		No				Other (Explain)	N/A				Testing was not performed		Other (Explain)	N/A					Other (Explain)	N/A	Other (Explain)	N/A		Other (Explain)	N/A		Other (Explain)	N/A		Other (Explain)	N/A
				In CVM of University-primarily revenue supported; small amount of state funding for salaries reallocated from CVM line and not state	Dean of College of Veterinary Medicine	Yes	Yes	Yes	All species-mostly dogs, cats, some big cats	April 2020	April 2023	126	RT-PCR		Yes			General community			No			University operation and mission; community assistance; state tracking of variants; assistance with state overload	RT-PCR	Other (Explain)	Sequencing	ORF1ab, N gene, S gene		Nasopharyngeal swab	Anterior nares swab			No			No			No			Yes		April 2020	April 2023	900	41,311	1 day
				State funded institution located on a university campus, State funded institution separate from a university or college	The [STATE NAME] state veterinarian ([STATE VETERINARIAN NAME])	Yes	No	No
				unit within Department of Agriculture (no college of veterinary medicine)	Dean of School of Agriculture	Yes	Yes	No	feline	summer 2020	ongoing	&gt;10	RT-PCR		No						No
				Unit within College of Veterinary Medicine	Associate Dean of Hospital and Department Head	No	Yes	Yes	Canine; wildlife, feline	July 2020	Ongoing	5-10	RT-PCR		No		University population				Yes		All on site faculty, staff and students which shifted to lessen requirements over time	Testing capacity and outbreak identification	RT-PCR			Orf1; s and n gene			Anterior nares swab			No			No			Yes		Amplitude	Yes		Jan 2021	December 2022	2,000	150,000	12-24 h
				State Funded	[STATE WILDLIFE VETERINARIAN NAME] - State Wildlife Veterinarian	Yes	No	No
				Unit with the College of Agriculture, Food and Environment	Associate Dean of Research	Yes	No	No
				Laboratory within a college of veterinary medicine	Department chair within the college of veterinary medicine	Yes	Yes	Yes		March 2020	December 2022	37	RT-PCR		No		University population	General community			Yes		Students living in dorms	Providing testing capacity, faster turn-around-time than other local options	RT-PCR	Other (Explain)	ELISA	Nucleocapsid		Nasopharyngeal swab		Other (Explain)	nasal mid-turbinate	No			No			Yes		Used 96-well Kingfisher for extraction, used PerkinElmer JANUS for sample handling	No		5/24/20	5/8/22	1,000	132,000	same day as sample received
				Part of the [STATE DEPARTMENT OF AGRICULTURE NAME]	State Veterinarian	Yes	No	No
				unit within [VETERINARY SCIENCE DEPARTMENT NAME]	[DEPARTMENT NAME] Department Head	Yes	Yes	No	dogs and cats	May 2020 (surveillance and diagnostic)	ongoing	671	RT-PCR		Yes				Other (Explain)	na	No			NA		Other (Explain)	NA					Other (Explain)	NA	Other (Explain)	NA		Other (Explain)	NA		Other (Explain)	NA		Other (Explain)	NA	NA	NA	NA	NA	NA
				State funded lab system (4) all faculty and staff are employees of [UNIVERSITY NAME]	The Dean of the School of Veterinary Medicine and the [STATE DEPARTMENT OF AGRICULTURE NAME]	Yes	Yes	No	cats, dogs, wildlife	2020	ongoing		RT-PCR						Other (Explain)	not done												Other (Explain)	none	Other (Explain)	not done		Other (Explain)	not applicable		Other (Explain)	not done		Other (Explain)	not applicable
				Unit within a college of veterinary medicine - no state funding, minimal funding from college	CVM Dean	Yes	Yes	Yes	Domestic Feline, Large cats (Tiger, Lion, Leopard, Pallas Cat, Cougar), Canine, Mustelid (Otter, mink), Primate, Porcine, Equine	April 2020	ongoing as needed	64	RT-PCR		No		University population				No			Universting testing capacity	RT-PCR			CDC PCR			Anterior nares swab			No			No			Yes		High-throughput extraction (Kingfisher Flex)	No		9/16/2020	6/18/2021	518	15396	less than 24 hours
				A unit within CVM	Dean	Yes	Yes	Yes	Dogs, cats, and zoo animals	March 2020	Ongoing	~200	RT-PCR		No				Other (Explain)	[UNIVERSITY NAME] hospital patients	No			Providing testing capacity	RT-PCR			N genes		Nasopharyngeal swab				No			No			Yes		Kingfisher nucleic acids extraction and ABI for PCR	No		July 2020	July 2021	2000	~150000	24 hours
				We have two diagnostic laboratories ([LABORATORY NAMES]) that are part of the CVM.	The director reports to me	Yes	Yes	Yes	dog, cat, gorilla, sea otter,	August 2020	Still testing	285	RT-PCR		No		University population				No			providing surveillance testing for university students and employees	RT-PCR				Saliva	Nasopharyngeal swab				No			No			Yes		Integra liquid handlers and we had two in the lab	Yes		August 2020	May 2022	1000 tests per day	90,000	24 hours, 72 hours if sample taken on Friday (result on Monday)
				Our animal health diagnostic services are in the College of Veterinary Medicine; state funded unit within a college of veterinary medicine	to the Dean and to Department Head of [PATHOLOGY DEPARTMENT NAME]	Yes	No	Yes	None	None	None	None	Other (Explain)	N/A	Other (Explain)	N/A	University population	General community			Other (Explain)	only when certain conditions were met	Anyone suspected to contact COVID-19 patients, Travel requriment	providing the university with testing capacity that was not available at first, and providing rapid (next day) testing and reporting | It is mandate to screen 1) suspected COVID-19 infected person for quarantine 2) NCAA requirement to provide test negative results for participating competition	RT-PCR			spike, nucleocapsid, and ORF1ab, S, N, orf-1		Nasopharyngeal swab				Other (Explain)	Student Health Center collected, CVM staff entered into lab management system		No			No			No		August 20, 2020	May 22, 2022	600	18,520	next day after sample collected (generally samples were not collected on Sundays); 12 hours
				State funded lab within the College of Vet Med at [UNIVERSITY NAME]	[PVM DEAN NAME] (PVM dean) and [STATE NAME] Board of Animal Health	Yes	No	Yes	N/A	N/A	samples run for research purposes only- [STATE BOARD OF ANIMAL HEALTH NAME] did not want us doing the testing, had to get approval from state to run a test	N/A	RT-PCR		Other (Explain)	Yes, research only	University population				Yes		A percentage of the population was tested each week- this was done randomly, but certain groups were tested at higher percentages than others (eg, dormitories, frat/sorority houses), all individuals involved with the sample collection/testing were tested each week; If positive individual, contract tracing and testing was done	university testing capacity- testing also included family members of [UNIVERSITY NAME] students/staff/faculty and tracking variants- data was reported to the university and to our State Public Health Lab	RT-PCR	Other (Explain)	targeted NGS sequencing	ORF1ab, S, N	Saliva	Nasopharyngeal swab	Anterior nares swab			No			Other (Explain)	only surveillance samples, diagnostic samples- those from people with clinical signs consistent with COVID were individually tested; no saliva samples were pooled, only anterior nasal swabs		Yes		We added a Beckman Coulter Biomek i5 to create swab pools	Yes			ends 6/30/2023, but we have not performed a test since May 2022	2000	over 200,000	same day
				Funded from within the university budget block grant	Department Head, Veterinary Sciences	Yes	Yes	Yes	any suspect	early 2020	ongoing	~12	RT-PCR		No		University population	General community			Yes		All university faculty, staff and students were required to test 2X weekly	Lack of other capacity and reduction in costs of testing	RT-PCR			N, Orf1ab, S	Saliva					Other (Explain)	developed sampling protocol, implemented by others		Other (Explain)	Yes for surveillance testing, no for diagnostic		Yes		BioMek i7	Yes		fall 2020	Summer 2022	6,000	~250,000	&lt;24h
				State funded laboratory associated with the College of Agriculture at [UNIVERSITY NAME]	The Dean of the College of Ag.	Yes	Yes	Yes	bovine, wildlife including white-tail deer, fox, skunk	8/18/20	ongoing	64 for clinical cases, 5000+ for research	RT-PCR		Yes		University population				Yes		Initially was random surveillance then non-vaccinated were required to test	Providing university with testing of the student and faculty/staff populations	RT-PCR			We used the OPTI Medical kit - N1 and N2 both with dye			Anterior nares swab			No			No			Yes		Tecan liquid handlers, Kingfisher magnetic extraction	Yes		9/5/2020	5/13/2022	2000	75,000	6 hrs
				unit within a college of veterinary medicine	Dean, State Vet	Yes	Yes	Yes	any species like zoo, wild, pet, and farm animals	March 2020	ongoing	over 3000	RT-PCR		Yes		University population				Other (Explain)	we had different program for tesitng, some for the whole campus, some for community locally, or state level and nationally level		providing university COVID-19 testing capacity	RT-PCR			orf1ab, s, and N	Saliva					No			No			Yes		beckman span8 and multichannell	No		July 2020	Feb 2023	14000	3 million	within 24 hours
[truncated: 19 more columns]
